# Supplementary material for: Environmental Risk Assessment in Community Care: A Scoping Review
Source: Healthcare (Basel). 2024 Apr 19;12(8):859. doi: 10.3390/healthcare12080859 (PMC11050427; doi:10.3390/healthcare12080859)
Supplement: Supplementary file 1 [file healthcare-12-00859-s001.zip]

Archive with 1 entries (1 files):
- healthcare-2930275-supplementary.pdf
